# Supplementary material for: An adaptive fusion algorithm for coastal sea altimetry based on dual-frequency Beidou-R carrier phase
Source: PLoS One. 2024 May 9;19(5):e0302305. doi: 10.1371/journal.pone.0302305 (PMC11081225; doi:10.1371/journal.pone.0302305)
Supplement: S1 Data — (ZIP) [file pone.0302305.s001.zip]

Archive with 4 entries (4 files):
- F5_Results of PRN 01 and PRN 33 (a) Retrieved height and fusion results using AFA (PRN 01)..mat
- F5_Results of PRN 01 and PRN 33 Retrieved height and fusion results using AFA (PRN 33).mat
- F6_Results of GEO satellites within 20 minutes;(a) Results from PRN 01 in 20 minutes.mat
- F6_Results of GEO satellites within 20 minutes;(b) Results from PRN 04 in 20 minutes.mat
